# Supplementary material for: Treating with Epidermal Growth Factor Receptor (EGFR) Tyrosine Kinase Inhibitors (TKIs) Accompanying Lower Incidence of Second Primary Cancers
Source: J Clin Med. 2022 Sep 4;11(17):5222. doi: 10.3390/jcm11175222 (PMC9457496; doi:10.3390/jcm11175222)
Supplement: Supplementary file 1 [file jcm-11-05222-s001.zip]

Archive with 1 entries (1 files):
- jcm-1864053-supplementary.pdf
